# Supplementary material for: Assessing Epstein–Barr virus in gastric cancer: clinicopathological features and prognostic implications
Source: Infect Agent Cancer. 2023 Feb 19;18:11. doi: 10.1186/s13027-023-00489-9 (PMC9938970; doi:10.1186/s13027-023-00489-9)
Supplement: Supplementary file 1 — Additional file1. Relationship between EBV infection and clinicopathologic characteristics. [file 13027_2023_489_MOESM1_ESM.xlsx]

## Sheet: Sheet1
Relationship between EBV infection and clinicopathologic characteristics
Characteristics	EBV infection		p value
	Positive (N = 26)	Negative (N = 276)
Sex			0.024
Male	23	185
Female	3	91
Age (years)			0.848
≤60	14	154
>60	12	122
Location			0.433
Proximal	6	84
Distal	20	192
Tumor size			0.867
≤5cm	16	164
>5cm	10	110
Differentiation			0.864
Well	5	57
Poor	21	219
WHO classification			0.593
Well differentiated adenocarcinoma	5	57
Poorly differentiated adenocarcinoma	20	199
Mucinous adenocarcinoma	0	10
Signet ring cell carcinoma	1	10
Tumor invasion depth			0.089
T1-T2	9	56
T3-T4	17	220
Lymph node metastasis			0.659
N0	9	84
N+	17	192
Distant metastasis			0.377
M0	23	225
M1	3	51
TNM stage			0.067
I-II	13	89
III-IV	13	187
WHO: World Health Organization.
