# Supplementary material for: Assessing Epstein–Barr virus in gastric cancer: clinicopathological features and prognostic implications
Source: Infect Agent Cancer. 2023 Feb 19;18:11. doi: 10.1186/s13027-023-00489-9 (PMC9938970; doi:10.1186/s13027-023-00489-9)
Supplement: Supplementary file 2 — Additional file2. Univariate and multivariate analysis of overall survival-related factors. [file 13027_2023_489_MOESM2_ESM.xlsx]

## Sheet: Sheet1
Univariate and multivariate analysis of overall survival-related factors
Characteristics	Univariate analysis			Multivariate analysis
	HR	95%CI	p value	HR	95%CI	p value
EBV status	0.728	0.394-1.346	0.312
Sex	0.972	0.684-1.381	0.873
Age	1.168	0.844-1.617	0.349
Location	0.69	0.492-0.969	0.032	0.936	00.661-1.325	0.708
Tumor size	3.153	2.257-4.404	≤0.001	1.964	1.397-2.759	≤0.001
Differentiation	1.868	1.165-2.994	0.009	1.585	0.819-3.067	0.172
WHO classification	1.34	1.058-1.696	0.015	0.902	0.611-1.331	0.602
TNM stage	14.878	7.278-30.413	≤0.001	11.497	5.551-23.811	≤0.001
CI: Confidence interval; EBV: Epstein-Barr virus; WHO: World Health Organization.
