# Supplementary material for: Assessing Epstein–Barr virus in gastric cancer: clinicopathological features and prognostic implications
Source: Infect Agent Cancer. 2023 Feb 19;18:11. doi: 10.1186/s13027-023-00489-9 (PMC9938970; doi:10.1186/s13027-023-00489-9)
Supplement: Supplementary file 3 — Additional file3. Analysis of univariate and multivariate factors affecting the disease-free survival of patients. [file 13027_2023_489_MOESM3_ESM.xlsx]

## Sheet: Sheet1
Analysis of univariate and multivariate factors affecting the disease-free survival of patients
Characteristics	Univariate analysis			Multivariate analysis
	HR	95%CI	p value	HR	95%CI	p value
EBV status	0.717	0.398-1.292	0.269
Sex	0.952	0.680-1.332	0.772
Age	1.22	0.895-1.664	0.209
Location	0.669	0.484-0.925	0.015	0.925	0.663-1.289	0.644
Tumor size	3.009	2.190-4.136	≤0.001	1.884	1.362-2.605	≤0.001
Differentiation	1.558	1.023-2.372	0.039	1.218	0.662-2.241	0.526
WHO classification	1.299	1.030-1.638	0.027	0.976	0.671-1.418	0.897
TNM stage	12.416	6.710-22.973	≤0.001	9.937	5.300-18.632	≤0.001
CI: Confidence interval; EBV: Epstein-Barr virus; WHO: World Health Organization.
